# Supplementary material for: Development of Good Manufacturing Practice-Compatible Isolation and Culture Methods for Human Olfactory Mucosa-Derived Mesenchymal Stromal Cells
Source: Int J Mol Sci. 2024 Jan 6;25(2):743. doi: 10.3390/ijms25020743 (PMC10815924; doi:10.3390/ijms25020743)
Supplement: Supplementary file 1 [file ijms-25-00743-s001.zip]

Archive with 2 entries (2 files):
- OM-MSC + Antibiotic CS022 Batches 1-3.pdf
- OM-MSC - Antibiotic CS022 Batches 1-3.pdf
